# Supplementary material for: Development and Evaluation of NanoPCR for the Detection of Goose Parvovirus
Source: Vet Sci. 2022 Aug 27;9(9):460. doi: 10.3390/vetsci9090460 (PMC9506417; doi:10.3390/vetsci9090460)
Supplement: Supplementary file 1 [file vetsci-09-00460-s001.zip]

Archive with 1 entries (1 files):
- vetsci-1844459-supplementary.pdf
